# Supplementary material for: CHIKV-Infected Human Dermal Fibroblasts Mount an IFNβ Transcriptional Response Independent of TBK1/IKKε Signaling That Fails to Prevent Lethal Infection
Source: Viruses. 2026 Apr 28;18(5):503. doi: 10.3390/v18050503 (PMC13211683; doi:10.3390/v18050503)
Supplement: Supplementary file 1 [file viruses-18-00503-s001.zip]

Archive with 3 entries (3 files):
- SupplementaryFile S1.pdf
- SupplementaryFile S2.xlsx
- SupplementaryFile S3.xlsx
