# Supplementary material for: CHIKV-Infected Human Dermal Fibroblasts Mount an IFNβ Transcriptional Response Independent of TBK1/IKKε Signaling That Fails to Prevent Lethal Infection
Source: Viruses. 2026 Apr 28;18(5):503. doi: 10.3390/v18050503 (PMC13211683; doi:10.3390/v18050503)
Supplement: Supplementary file 1 [file viruses-18-00503-s001.zip › SupplementaryFile S2.xlsx]

## Sheet: Sheet1
	Treatment	Biological Replicates	Technical Replicates	Target Cq	Avg Target Cq	Ref Cq	Avg Ref Cq	dCq	Avg dCq	ddCq	ddCq expression	Avg ddCq expression	Avg ddCq expression SD
		A	i		#DIV/0!		#DIV/0!	#DIV/0!	N/A	#DIV/0!	#DIV/0!	#DIV/0!	#DIV/0!
			ii
			iii
		B	i		#DIV/0!		#DIV/0!	#DIV/0!		#DIV/0!	#DIV/0!
			ii
			iii
		C	i		#DIV/0!		#DIV/0!	#DIV/0!		#DIV/0!	#DIV/0!
			ii
			iii
		A	i		#DIV/0!		#DIV/0!	#DIV/0!	N/A	#DIV/0!	#DIV/0!	#DIV/0!	#DIV/0!
			ii
			iii
		B	i		#DIV/0!		#DIV/0!	#DIV/0!		#DIV/0!	#DIV/0!
			ii
			iii
		C	i		#DIV/0!		#DIV/0!	#DIV/0!		#DIV/0!	#DIV/0!
			ii
			iii
		A	i		#DIV/0!		#DIV/0!	#DIV/0!	#DIV/0!	#DIV/0!	#DIV/0!	#DIV/0!	#DIV/0!
			ii
			iii
		B	i		#DIV/0!		#DIV/0!	#DIV/0!		#DIV/0!	#DIV/0!
			ii
			iii
		C	i		#DIV/0!		#DIV/0!	#DIV/0!		#DIV/0!	#DIV/0!
			ii
			iii
		A	i		#DIV/0!		#DIV/0!	#DIV/0!	N/A	#DIV/0!	#DIV/0!	#DIV/0!	#DIV/0!
			ii
			iii
		B	i		#DIV/0!		#DIV/0!	#DIV/0!		#DIV/0!	#DIV/0!
			ii
			iii
		C	i		#DIV/0!		#DIV/0!	#DIV/0!		#DIV/0!	#DIV/0!
			ii
			iii
		A	i		#DIV/0!		#DIV/0!	#DIV/0!	N/A	#DIV/0!	#DIV/0!	#DIV/0!	#DIV/0!
			ii
			iii
		B	i		#DIV/0!		#DIV/0!	#DIV/0!		#DIV/0!	#DIV/0!
			ii
			iii
		C	i		#DIV/0!		#DIV/0!	#DIV/0!		#DIV/0!	#DIV/0!
			ii
			iii
		A	i		#DIV/0!		#DIV/0!	#DIV/0!	#DIV/0!	#DIV/0!	#DIV/0!	#DIV/0!	#DIV/0!
			ii
			iii
		B	i		#DIV/0!		#DIV/0!	#DIV/0!		#DIV/0!	#DIV/0!
			ii
			iii
		C	i		#DIV/0!		#DIV/0!	#DIV/0!		#DIV/0!	#DIV/0!
			ii
			iii
