# Supplementary material for: CHIKV-Infected Human Dermal Fibroblasts Mount an IFNβ Transcriptional Response Independent of TBK1/IKKε Signaling That Fails to Prevent Lethal Infection
Source: Viruses. 2026 Apr 28;18(5):503. doi: 10.3390/v18050503 (PMC13211683; doi:10.3390/v18050503)
Supplement: Supplementary file 1 [file viruses-18-00503-s001.zip › SupplementaryFile S3.xlsx]

## Sheet: TCID50 scoring
		Condition 1			%	Condition 2			%	Condition 3			%	Condition 4			%			Log ID50 = log higher + [pd x log1/DF]				Example	Log ID50 = -7 + [0.23 x -1] = -7.23
		1	2	3		4	5	6		7	8	9		10	11	12
	-1				0				0				0				0			pd =	%above 50% - 50%/
	-2				0				0				0				0				%above 50% - % =or below 50%
	-3				0				0				0				0
	-4				0				0				0				0			DF =	dilution factor
	-5				0				0				0				0				(NOTE: our DF is almost always 10)
	-6				0				0				0				0			ID50 =	antilog of Log ID50
	-7				0				0				0				0
	-8				0				0				0				0			TCID50 =	reciprocal of ID50
		pd	Log ID50	ID50	TCID50	pd	Log ID50	ID50	TCID50	pd	Log ID50	ID50	TCID50	pd	Log ID50	ID50	TCID50			Log ID50 = log (above50%) + [pd x -log(DF)]
		#NAME?	#NAME?	#NAME?	#NAME?	#NAME?	#NAME?	#NAME?	#NAME?	#NAME?	#NAME?	#NAME?	#NAME?	#NAME?	#NAME?	#NAME?	#NAME?			"Y" =	min %above50%
					TCID50/ml				TCID50/ml				TCID50/ml				TCID50/ml			"Z" =	max %=or below 50%
					#NAME?				#NAME?				#NAME?				#NAME?			logY =	log of dilution at Y
																				FORMULAS:
																				pd:	(Y-50)/(Y-Z)
																				Log ID50:	logY+(pd*-1)
																				*If no CPE: assume undiluted = 100%
																				(Y = 100 ; Z = 0; logY = 0)
																				These are below limit of detection
																				U= Unhealthy (fixed/arrested)
																				X=Dead/Clear CPE
																				.=Early/hints of CPE (not used in calculations, just recorded)
